# Supplementary material for: Functional Nitrogenase Cofactor Maturase NifB in Mitochondria and Chloroplasts of Nicotiana benthamiana
Source: mBio. 2022 Jun 13;13(3):e00268-22. doi: 10.1128/mbio.00268-22 (PMC9239050; doi:10.1128/mbio.00268-22)
Supplement: TABLE S2 [file mbio.00268-22-s0002.xlsx]

## Sheet: NifB library
Organism	Phylum	Proved diazotroph	Relation to oxygen	Mechanism of nutrition	Optimal growth temp. (°C)	References
Bradyrhizobium diazoefficiens (strain USDA 110)	α-proteobacteria	YES (symbiotic)	facultative anaerobic	mixotroph (chemoorganoheterotroph and chemoautotroph)	30	Franck, W.L., Chang, W.-S., Qiu, J., Sugawara, M., Sadowsky, M.J., Smith, S.A. and Stacey, G. (2008) Whole-genome transcriptional profiling of Bradyrhizobium japonicum during chemoautotrophic growth. Journal of bacteriology 190, 6697-6705.
Rhizobium leguminosarum bv. trifolii (strain WSM1325)	α-proteobacteria	YES (symbiotic)	aerobic	chemoorganoheterotroph	28	Reeve, W., O'Hara, G., Chain, P., Ardley, J., Bräu, L., Nandesena, K., Tiwari, R., Copeland, A., Nolan, M., Han, C., Brettin, T., Land, M., Ovchinikova, G., Ivanova, N., Mavromatis, K., Markowitz, V., Kyrpides, N., Melino, V., Denton, M., Yates, R. and Howieson, J. (2010) Complete genome sequence of Rhizobium leguminosarum bv. trifolii strain WSM1325, an effective microsymbiont of annual Mediterr…
Azotobacter vinelandii (strain DJ)	γ-proteobacteria	YES	aerobic	chemoorganoheterotroph	28	Setubal, J.C., dos Santos, P., Goldman, B.S., Ertesvag, H., Espin, G., Rubio, L.M., Valla, S., Almeida, N.F., Balasubramanian, D., Cromes, L., Curatti, L., Du, Z., Godsy, E., Goodner, B., Hellner-Burris, K., Hernandez, J.A., Houmiel, K., Imperial, J., Kennedy, C., Larson, T.J., Latreille, P., Ligon, L.S., Lu, J., Maerk, M., Miller, N.M., Norton, S., O'Carroll, I.P., Paulsen, I., Raulfs, E.C., Roe…
Sinorhizobium meliloti (strain 1021)	α-proteobacteria	YES (symbiotic)	aerobic	chemoorganoheterotroph	30	Capela, D., Barloy-Hubler, F., Gouzy, J., Bothe, G., Ampe, F., Batut, J., Boistard, P., Becker, A., Boutry, M., Cadieu, E., Dréano, S., Gloux, S., Godrie, T., Goffeau, A., Kahn, D., Kiss, E., Lelaure, V., Masuy, D., Pohl, T., Portetelle, D., Pühler, A., Purnelle, B., Ramsperger, U., Renard, C., Thébault, P., Vandenbol, M., Weidner, S. and Galibert, F. (2001) Analysis of the chromosome sequence of…
Nostoc sp. (strain PCC 7120)	Cyanobacteria	YES (heterocyst)	aerobic	facultative photoorganoheterotrophs	30	Bancroft, I., Wolk, C.P. and Oren, E.V. (1989) Physical and genetic maps of the genome of the heterocyst-forming cyanobacterium Anabaena sp. strain PCC 7120. J Bacteriol 171, 5940-5948.	Kaneko, T., Nakamura, Y., Wolk, C.P., Kuritz, T., Sasamoto, S., Watanabe, A., Iriguchi, M., Ishikawa, A., Kawashima, K., Kimura, T., Kishida, Y., Kohara, M., Matsumoto, M., Matsuno, A., Muraki, A., Nakazaki, N., Shimpo, S., Sugimoto, M., Takazawa, M., Yamada, M., Yasuda, M. and Tabata, S. (2001) Complete genomic sequence of the filamentous nitrogen-fixing cyanobacterium Anabaena sp. strain PCC 71…	Stebegg, R., Wurzinger, B., Mikulic, M. and Schmetterer, G. (2012) Chemoheterotrophic growth of the Cyanobacterium Anabaena sp. strain PCC 7120 dependent on a functional cytochrome c oxidase. Journal of bacteriology 194, 4601-4607.
Gloeothece sp. KO68DGA	Cyanobacteria	YES (only during dark phase)	aerobic	photoautotroph	26	Taniuchi, Y. and Ohki, K. (2007) Relation between nitrogenase synthesis and activity in a marine unicellular diazotrophic strain, Gloeothece sp. 68DGA (Cyanophyte), grown under different light/dark regimens. Phycological Research 55, 249-256.
Cyanothece sp. (strain PCC 8801)	Cyanobacteria	YES	facultative anaerobic	mixotroph (photoautotrophy and photoheterotrophy)	30	Bandyopadhyay, A., Elvitigala, T., Welsh, E., Stockel, J., Liberton, M., Min, H., Sherman, L.A. and Pakrasi, H.B. (2011) Novel metabolic attributes of the genus cyanothece, comprising a group of unicellular nitrogen-fixing Cyanothece. mBio 2.
Rhizobium leguminosarum bv. trifolii (strain WSM2304)	α-proteobacteria	YES (symbiotic)	aerobic	chemoorganoheterotroph	28	Reeve, W., O'Hara, G., Chain, P., Ardley, J., Bräu, L., Nandesena, K., Tiwari, R., Malfatti, S., Kiss, H., Lapidus, A., Copeland, A., Nolan, M., Land, M., Ivanova, N., Mavromatis, K., Markowitz, V., Kyrpides, N., Melino, V., Denton, M., Yates, R. and Howieson, J. (2010) Complete genome sequence of Rhizobium leguminosarum bv trifolii strain WSM2304, an effective microsymbiont of the South American…
Gluconacetobacter diazotrophicus (strain PAl 5)	α-proteobacteria	YES (endophyte)	aerobic	chemoorganoheterotroph	30	Pan, B.O. and Vessey, J.K. (2001) Response of the Endophytic Diazotroph Gluconacetobacter diazotrophicus on Solid Media to Changes in Atmospheric Partial O2 Pressure. Applied and Environmental Microbiology 67, 4694-4700.	Bertini, E.V., Nieto Penalver, C.G., Leguina, A.C., Irazusta, V.P. and de Figueroa, L.I. (2014) Gluconacetobacter diazotrophicus PAL5 possesses an active quorum sensing regulatory system. Antonie Van Leeuwenhoek 106, 497-506.
Roseiflexus sp. (strain RS-1)	Chloroflexi	NO	facultative anaerobic	photoheterotroph and chemoheterotroph under dark aerobic conditions	50	Van Der Meer, M.T.J., Klatt, C.G., Wood, J., Bryant, D.A., Bateson, M.M., Lammerts, L., Schouten, S., Sinninghe Damste, J.S., Madigan, M.T. and Ward, D.M. (2010) Cultivation and genomic, nutritional, and lipid biomarker characterization of Roseiflexus strains closely related to predominant in situ populations inhabiting yellowstone hot spring microbial mats. Journal of Bacteriology 192, 3033-3042.
Cyanothece sp. (strain ATCC 51142)	Cyanobacteria	YES (only during dark phase)	aerobic	mixotroph (photoautotrophy and photoheterotrophy)	30	Schneegurt, M.A., Sherman, D.M., Nayar, S. and Sherman, L.A. (1994) Oscillating behavior of carbohydrate granule formation and dinitrogen fixation in the cyanobacterium Cyanothece sp. strain ATCC 51142. Journal of bacteriology 176, 1586-1597.	Feng, X., Bandyopadhyay, A., Berla, B., Page, L., Wu, B., Pakrasi, H.B. and Tang, Y.J. (2010) Mixotrophic and photoheterotrophic metabolism in Cyanothece sp. ATCC 51142 under continuous light. Microbiology 156, 2566-2574.
Geobacter sulfurreducens (strain PCA)	δ-proteobacteria	YES	anaerobic/microaerobic	chemoorganoheterotroph	35	Caccavo, F., Jr., Lonergan, D.J., Lovley, D.R., Davis, M., Stolz, J.F. and McInerney, M.J. (1994) Geobacter sulfurreducens sp. nov., a hydrogen- and acetate-oxidizing dissimilatory metal-reducing microorganism. Appl Environ Microbiol 60, 3752-3759.	Lin, W.C., Coppi, M.V. and Lovley, D.R. (2004) Geobacter sulfurreducens can grow with oxygen as a terminal electron acceptor. Appl Environ Microbiol 70, 2525-2528.
Pseudomonas stutzeri (strain A1501)	γ-proteobacteria	YES	microaerobic	chemoorganoheterotroph	30	Krotzky, A. and Werner, D. (1987) Nitrogen fixation in Pseudomonas stutzeri. Archives of Microbiology 147, 48-57.
Anabaena variabilis	Cyanobacteria	YES (heterocyst)	aerobic	mixotroph (photoautotrophy and photoheterotrophy)	30	Jensen, B.B., Cox, R.P. and Burris, R.H. (1986) Isolation of cyanobacterial heterocysts with high and sustained dinitrogen-fixation capacity supported by endogenous reductants. Archives of Microbiology 145, 241-247.	Helber, J.T., Johnson, T.R., Yarbrough, L.R. and Hirschberg, R. (1988) Regulation of nitrogenase gene expression in anaerobic cultures of Anabaena variabilis. Journal of bacteriology 170, 552-557.
Ruminococcus albus SY3	firmicutes	ND	anaerobic	chemoorganoheterotroph	39	Atasoglu, C., Newbold, C.J. and Wallace, R.J. (2001) Incorporation of [(15)N] ammonia by the cellulolytic ruminal bacteria Fibrobacter succinogenes BL2, Ruminococcus albus SY3, and Ruminococcus flavefaciens 17. Appl Environ Microbiol 67, 2819-2822.
Paenibacillus sabinae T27	firmicutes	YES (anaerobic)	facultative anaerobic	chemoorganoheterotroph	30	Li, X., Deng, Z., Liu, Z., Yan, Y., Wang, T., Xie, J., Lin, M., Cheng, Q. and Chen, S. (2014) The genome of Paenibacillus sabinae T27 provides insight into evolution, organization and functional elucidation of nif and nif-like genes. BMC Genomics 15, 723.
Syntrophobacter fumaroxidans (strain MPOB)	δ-proteobacteria	ND	anaerobic	chemoorganoheterotroph	37	Harmsen, H.J., Van Kuijk, B.L., Plugge, C.M., Akkermans, A.D., De Vos, W.M. and Stams, A.J. (1998) Syntrophobacter fumaroxidans sp. nov., a syntrophic propionate-degrading sulfate-reducing bacterium. Int J Syst Bacteriol 48 Pt 4, 1383-1387.
Clostridium pasteurianum BC1 (NifNB)	firmicutes	YES	anaerobic	chemoorganoheterotroph	37	Sun, C., Zhang, S., Xin, F., Shanmugam, S. and Wu, Y.-R. (2018) Genomic comparison of Clostridium species with the potential of utilizing red algal biomass for biobutanol production. Biotechnology for Biofuels 11, 42-42.
Rhodopseudomonas palustris (strain CGA009)	α-proteobacteria	YES	facultative anaerobic	photoautotrophic (anaerobic), photoheterotrophic (anaerobic) and chemolithoautotrophic	30	Larimer, F.W., Chain, P., Hauser, L., Lamerdin, J., Malfatti, S., Do, L., Land, M.L., Pelletier, D.A., Beatty, J.T., Lang, A.S., Tabita, F.R., Gibson, J.L., Hanson, T.E., Bobst, C., Torres, J.L., Peres, C., Harrison, F.H., Gibson, J. and Harwood, C.S. (2004) Complete genome sequence of the metabolically versatile photosynthetic bacterium Rhodopseudomonas palustris. Nat Biotechnol 22, 55-61.
Desulfovibrio vulgaris (strain DSM 19637)	δ-proteobacteria	ND	anaerobic	chemoorganoheterotroph	37	Tsuji, K. and Yagi, T. (1980) Significance of hydrogen burst from growing cultures of Desulfovibrio vulgaris, Miyazaki, and the role of hydrogenase and cytochrome c3 in energy production system. Archives of Microbiology 125, 35-42.
Chlorobaculum tepidum (strain DSM 12025) (Chlorobium tepidum)	Chlorobi	YES	anaerobic	mixotroph (photoautotrophy and photoheterotrophy)	48	Wahlund, T.M. and Madigan, M.T. (1993) Nitrogen fixation by the thermophilic green sulfur bacterium Chlorobium tepidum. J Bacteriol 175, 474-478.
Methanocaldococcus infernus (strain DSM 11812)	Euryarchaeota	ND	anaerobic	chemolithoautotroph	85	Jeanthon, C., L'Haridon, S., Reysenbach, A.L., Vernet, M., Messner, P., Sleytr, U.B. and Prieur, D. (1998) Methanococcus infernus sp. nov., a novel hyperthermophilic lithotrophic methanogen isolated from a deep-sea hydrothermal vent. Int J Syst Bacteriol 48 Pt 3, 913-919.
Methanosarcina acetivorans (strain DSM 2834)	Euryarchaeota	YES	anaerobic	mixotroph (chemoautotrophy and chemoheterotrophy)	37	Rother, M. and Metcalf, W.W. (2004) Anaerobic growth of Methanosarcina acetivorans C2A on carbon monoxide: an unusual way of life for a methanogenic archaeon. Proc Natl Acad Sci U S A 101, 16929-16934.	Dhamad, A.E. and Lessner, D.J. (2020) A CRISPRi-dCas9 System for Archaea and Its Use To Examine Gene Function during Nitrogen Fixation by Methanosarcina acetivorans. Appl Environ Microbiol 86.
Methanothermobacter thermautotrophicus (strain DSM 1053)	Euryarchaeota	NO	anaerobic	chemolithoautotroph	65	Zeikus, J.G. and Wolfe, R.S. (1972) Methanobacterium thermoautotrophicus sp. n., an anaerobic, autotrophic, extreme thermophile. J Bacteriol 109, 707-715.	Wasserfallen, A., Nolling, J., Pfister, P., Reeve, J. and Conway de Macario, E. (2000) Phylogenetic analysis of 18 thermophilic Methanobacterium isolates supports the proposals to create a new genus, Methanothermobacter gen. nov., and to reclassify several isolates in three species, Methanothermobacter thermautotrophicus comb. nov., Methanothermobacter wolfeii comb. nov., and Methanothermobacter …
Geobacter metallireducens (strain GS-15)	δ-proteobacteria	YES	anaerobic	chemoorganoheterotroph	30	Lovley, D.R., Giovannoni, S.J., White, D.C., Champine, J.E., Phillips, E.J., Gorby, Y.A. and Goodwin, S. (1993) Geobacter metallireducens gen. nov. sp. nov., a microorganism capable of coupling the complete oxidation of organic compounds to the reduction of iron and other metals. Arch Microbiol 159, 336-344.	Bazylinski, D.A., Dean, A.J., Schüler, D., Phillips, E.J.P. and Lovley, D.R. (2000) N2-dependent growth and nitrogenase activity in the metal-metabolizing bacteria, Geobacter and Magnetospirillum species. Environmental Microbiology 2, 266-273.
Synechococcus sp. (strain JA-3-3Ab) (Cyanobacteria bacterium Yellowstone A-Prime)	Cyanobacteria	YES (only during dark phase)	aerobic (photosynthetic) anaerobic (diazotrophic at night)	photoautotroph	58-65	Allewalt, J.P., Bateson, M.M., Revsbech, N.P., Slack, K. and Ward, D.M. (2006) Effect of temperature and light on growth of and photosynthesis by Synechococcus isolates typical of those predominating in the octopus spring microbial mat community of Yellowstone National Park. Applied and environmental microbiology 72, 544-550.	Steunou, A.-S., Bhaya, D., Bateson, M.M., Melendrez, M.C., Ward, D.M., Brecht, E., Peters, J.W., Kühl, M. and Grossman, A.R. (2006) &lt;em>In situ&lt;/em> analysis of nitrogen fixation and metabolic switching in unicellular thermophilic cyanobacteria inhabiting hot spring microbial mats. Proceedings of the National Academy of Sciences 103, 2398.
Nostoc azollae (strain 0708) (Anabaena azollae)	Cyanobacteria	YES (heterocyst, obligate symbiont)	ND	mixotroph (photoautotrophy and photoheterotrophy)	30	Ran, L., Larsson, J., Vigil-Stenman, T., Nylander, J.A.A., Ininbergs, K., Zheng, W.W., Lapidus, A., Lowry, S., Haselkorn, R. and Bergman, B. (2010) Genome erosion in a nitrogen-fixing vertically transmitted endosymbiotic multicellular cyanobacterium. PLoS ONE 5, e11486-e11486.
Cyanothece sp. (strain PCC 7425)	Cyanobacteria	YES (only under anaerobic conditions)	facultative anaerobic	photoautotroph	25	Porta, D., Rippka, R. and Hernández-Mariné, M. (2000) Unusual ultrastructural features in three strains of Cyanothece (cyanobacteria). Arch Microbiol 173, 154-163.	Bandyopadhyay, A., Elvitigala, T., Welsh, E., Stockel, J., Liberton, M., Min, H., Sherman, L.A. and Pakrasi, H.B. (2011) Novel metabolic attributes of the genus cyanothece, comprising a group of unicellular nitrogen-fixing Cyanothece. mBio 2.
Rhodobacter capsulatus (strain ATCC BAA-309)	α-proteobacteria	YES	facultative anaerobic	photoautotrophic (anaerobic), photoheterotrophic (anaerobic), chemoheterotrophic (aerobic), and chemolithoautotrophic (aerobic)	26	Madigan, M.T. and Gest, H. (1979) Growth of the photosynthetic bacterium Rhodopseudomonas capsulata chemoautotrophically in darkness with H2 as the energy source. Journal of Bacteriology 137, 524 LP-530.	Zhu, Y.S., Cook, D.N., Leach, F., Armstrong, G.A., Alberti, M. and Hearst, J.E. (1986) Oxygen-regulated mRNAs for light-harvesting and reaction center complexes and for bacteriochlorophyll and carotenoid biosynthesis in Rhodobacter capsulatus during the shift from anaerobic to aerobic growth. Journal of bacteriology 168, 1180-1188.	Yakunin, A.F. and Hallenbeck, P.C. (2000) Regulation of nitrogenase activity in Rhodobacter capsulatus under dark microoxic conditions. Arch Microbiol 173, 366-372.
Methanosarcina acetivorans (strain DSM 2834) NifNB synthetic phusion	Euryarchaeota	YES	anaerobic	mixotroph (chemoautotrophy and chemoheterotrophy)	37	Rother, M. and Metcalf, W.W. (2004) Anaerobic growth of Methanosarcina acetivorans C2A on carbon monoxide: an unusual way of life for a methanogenic archaeon. Proc Natl Acad Sci U S A 101, 16929-16934.	Dhamad, A.E. and Lessner, D.J. (2020) A CRISPRi-dCas9 System for Archaea and Its Use To Examine Gene Function during Nitrogen Fixation by Methanosarcina acetivorans. Appl Environ Microbiol 86.

## Sheet: Protein information
Organism	ΔnifB phenotype complementation in UW140	NifX-like domain	UniProt number	NifB protein sequence	NifB length (amino acids)	Mass (kDa, no tag)	Mass (kDa, with TS-tag)	% Identity (to NifBAv)
Bradyrhizobium diazoefficiens (strain USDA 110)	NO	YES	P06770	MQSITEHKGCRASAKTGRASCGSQAGRGDLPVEIWERVKNHPCYSEDAHHHYARMHVAVAPACNIQCNYCNRKYDCANESRPGVVSEKLTPEQAVRKVIAVATTIPQMTVLGIAGPGDALANPAKTFKTLALVTEAAPDIKLCLSTNGLALPDYVDTIVRAKVDHVTITINMVDPEIGAKIYPWIFFNHKRYTGIEAARILTNRQLQGLEMLSERGILCKINSVMIPNINDDHLVEVNKAVTSRGAFLHNIMPLISVPEHGTAFGLNGQRGPTAQELKTLQDACEGKINMMRHCRQCRADAVGLLGEDRSAEFTNDQVMKMDVHYDLEMRKAYQKRVENERVSKVAAGQKELAGVSGEMSAITVLVAVATKGSGLINEHFGHAKEFQLYELSTSGAKFV…	499	54.9	58.1	57.32
Rhizobium leguminosarum bv. trifolii (strain WSM1325)	NO	YES	C6B4Y4	MSRGMSTFRITDTAPAACESEATAFGDYPPSSRGSSEPDALAPAIREKIKDHPCFSREAHLYFARMHLAVAPACNIQCNYCNRKYDCANESRPGVASHRLTPDQALRRAIAVANEVPQLSVVGIAGPGDACYDWRKTKATLIPIAREITDVKLCISTNGLALPEHVDELVDMNVGHVTITINMVDPKIGTEIYPWIFYDGRRYNGIDASRILHERQMLGLEMLTERGILTKVNSVMIPGVNDEHLIEVNKWVKDRGAFMHNVMPLISEPSNGTLYGLNGQRCPTPSELIALRDRLEGNTKVMRHCRQCRSDAVGLLSDDRAHEFTISQLPAEATNDSGKRHAYRKLIERERRGQTLEARGAAIPVSAPSDELLLIAVTTNGGGRVNEHFGHAQEIQIFS…	490	53.6	56.8	50.55
Azotobacter vinelandii (strain DJ)	YES	YES	C1DMB1	MELSVLGQNNGGQHSAGGCSSSSCGSTHDQLSHLPENIRAKVQNHPCYSEEAHHYFARMHVAVAPACNIQCHYCNRKYDCANESRPGVVSEVLTPEQAVKKVKAVAAAIPQMSVLGIAGPGDPLANPKRTLDTFRMLSEQAPDIKLCVSTNGLALPECVEELAKHNIDHVTITINCVDPEIGAKIYPWIYWNNKRIRGVKAAKILIEQQQKGLEMLVARGILVKVNSVMIPGVNDEHLKEVSKIVKAKGAFLHNVMPLIAEPEHGTFYGVMGQRSPEPEELQDLQDACAGDMNMMRHCRQCRADAVGMLGEDRGDEFTLDKIESMEIDYEAAMVKRAAIHAAIKEELDEKAAKKERLAGLSVASVQNGTSGRYRPVLMAVATSGGGLINQHFGHATEFL…	503	54.7	57.9	100
Sinorhizobium meliloti (strain 1021)	NO	YES	P09824	MSTPMILRESRTSTTFSDQLLENAKSVGCSPPSTAPGDIDPGTWDKIKNHPCFSEEAHHYFARMHVAVAPACNIQCNYCNRKYDCANESRPGVASEKLTPDQAVRKVIAVANEVPQLSVLGIAGPGDACYDWKKTRATFERVAREIPDIRLCISTNGLSLPDHVDELAEMNVDHVTITINMVDPRVGVKIYPWIYYGQRRHTGIDAARILHERQMLGLEMLAERGILTKVNSVMIPGVNDEHLIEVNKVVKGRGALLHNVMPLISNRIHGTYYGLTGQRGPEAFELQALQDRLEGTKLMRHCRHCRADAIGLLGDDRGHEFTLAEIPDEITYDASKRQAYRQLVARERGDHLVAKNEANRTVMSVEYGGSLLIAVATKGGGRINEHFGHAKEFHVYTVS…	490	54.2	57.4	58.78
Nostoc sp. (strain PCC 7120)	YES	YES	P20627	MTPPVTGSSVTESTPTKAKSGGCGCDTSTTVEMDEKLQERIAKHPCYSEEAHHHYARMHVAVAPACNIQCNYCNRKYDCANESRPGVVSELLTPEEAAHKVLVIAGKIPQMTVLGIAGPGDPLANPEKTFRTFELIADKAPDIKLCLSTNGLMLPEYVDRIKQLNIDHVTITLNTIDPEIGAQIYSWVHYKRRRYRGAEGARILLEKQMEGLQALREADILCKVNSVMIPGINDQHLVEVNKMIREQGAFLHNIMPLISAPEHGTHFGLTGQRGPSQKELKSVQDQCSGNMKMMRHCRQCRADAVGLLGEDRSQEFTKDKFLEMAPEYDFDKRQEVHEGIEKFRVELKVAKEKVLAGKEKTANNPKILVAIATKGGGLVNQHFGHAKEFQVYEVDGSEV…	475	52.9	56.1	54.72
Gloeothece sp. KO68DGA	NO	YES	A2V895	MLQSTGLINADASTAKKATPPGTSFIPETKGDCACPSSGDSSQTLDASIQERIAKHPCYSEDAHHHYARMHVAVAPACNIQCNYCNRKYDCANESRPGVVSEVLTPEEAAHKALVIGGKIPQMTVLGIAGPGDPLANPKQTFRTFELVADKAPDIKLCLSSNGLMVPEYVDRIKELNIDHVTLTINMIDPEIGAKIYPWVRYNRKRYKGVEGVKILHEKQMEALDALKEADILCKVNSVMIPGINDEHLAEVNEVIRSKGAFLHNIMPLISAPEHGTHFGLTGQRGPTPKELKALQDKCSGNMKMMRHCRQCRADAVGLLGEDRSQEFTKDKFLEMAPEYDVAQRQEVHANIEKFTAEVKAAKAHQKAEKQANAPKILLAVATKGNRLVNQHFGHAKEF…	490	54.1	57.3	53.65
Cyanothece sp. (strain PCC 8801)	YES	YES	B7JWX7	MLQSTGLINSDSSAAKQAKPCGGSSAHKSPGASGCSSSNTQAIAPDIQERIAKHPCYSEDAHHHYARLHVAVAPACNIQCNYCNRKYDCANESRPGVVSEVLTPEEAAHKALVIAGKIPQMTVLGIAGPGDPLANPEQTFRTFELVAEKAPDIKLCLSSNGLMLPDYIDRIKELKIDHVTLTINMIDPEIGEKIYPWVRFNRKRYKGLEGVKILHERQMESLDALREANILCKVNSVMIPGINDHHLAEVNELIRSKGAFLHNIMPLISAPEHGTHFGLTGQRGPTPKELKTVQDSCSGNMKMMRHCRQCRADAVGLLGEDRSQEFTKDKFLEMTPEYDLAKRQEVHEDIEKFTAEVKAAKAQVAASKKASGTKILVAVATKGNRLVNQHFGHAKEFQI…	491	54	57.2	52.9
Rhizobium leguminosarum bv. trifolii (strain WSM2304)	NO	-	B6A0Y0	MRKVARIAPAADKSEATNFGGYGSLSDGSSVSTAIDPATYENIKDHPCFSRDAHRNYARLHLAVAPACNIQCNYCNRKYDCANESRPGVASHRLTPDQALRKTMAVASEVPQLSVVGIAGPGDACYDWNKTKATLIPIAREIPDIKLCVSTNGLALPDRVEELVDMNVGHVTITVNMVDPNIGTKIYPWIFYQGRHYNGIEAAKILHERQMLGLEMLTERGILTKINSVVIPGVNDEHLIEVNKWVKDRGALVHNIMPLISKASHGTFYGLNGQRSAAPFELTALRDRLEGTTEVMRHCRHCRSDAIGLLSYDRAREFTLAQLPAEPTYDEEKRRAFRQLIEREQGSQILQAGDAITAGFSAA	363	40	43.2	58.36
Gluconacetobacter diazotrophicus (strain PAl 5)	YES	YES	A9H5T3	MAQLISLDTLATGGVEQMRSALEEGGCSSSSCGSSEGPADMAPEIWEKVKDHPCYSEEAHHYFARMHVAVAPACNIQCNYCNRKYDCANESRPGVVSEKLTPVQARRKVISVANSVPQFSVLGIAGPGDACYDWKKTRETFELIANDIPDVKLCLSTNGLSLPDRVDEIARMNIDHVTITINMVDPEIGTKIYPWIFYQNRRWTGLEASRILHERQMLGLEMLVARNILVKVNSVMIPGINDEHLIEVNRVVKGKGAFLHNIMPLISDPAHGTHFGLTGQRGPRAAELKALQDRLSDGTKLMRHCRQCRADAVGLLGEDRGQEFTMDQVAEEVTYDPSLRETYREVVAQERGEHMNQRRAADAALADMTSEAPVLVAVATKGGGRINQHFGHAREFQVY…	490	53.4	56.6	57.24
Roseiflexus sp. (strain RS-1)	NO	-	A5USK4	MDASSAGSCQGVCFPNIDLSTHPCYSRAAHFRFGRIHVPVAPRCNIQCNYCIRRYACPNENRPGVTMRVVSPDEALQTVRHAVARDPRLRVLGVAGPGDALANNATLTTFERARDEFPHLIRCLSTNGLLLPDQIDAIEQAGITTLTITINAVDPAIAEQIYAHVRYRGKTYRGREACTLLLRNQLTGLREAALRGMAVKVNSVLIPGVNDHHLIDVARTVKDHGAYIMNIIPLMPLAKFAHLPEPSPALVNRVRDECATVIEQFRNCQRCRADAIGVPGEEGCGAGERVCIPKFLAQRKEQRDAVQMQSDPA	313	34.4	37.6	43.91
Cyanothece sp. (strain ATCC 51142)	YES	YES	A1KYD1	MLQSTGLINTDASTANPTTAPGTSFIPKAKGDCACPSSGDSTQTIDAKIQERIAKHPCYSEDAHHHYARMHVAVAPACNIQCNYCNRKYDCANESRPGVVSEVLTPEEAAHKALVIGGKIPQMTVLGIAGPGDPLANPKQTFRTFELVADKAPDIKLCLSSNGLMLPEYVDRIKELNIDHVTLTINMIDPEIGEKIYPWVRYNRKRYKGIEGVKILHEKQMESLDALKEADILCKVNSVMIPGINDEHLAEVNEVIRSKGAFLHNIMPLISAPEHGTHFGLTGQRGPTPKELKALQDKCSGNMKMMRHCRQCRADAVGLLGEDRSQEFTKDKFLEMAPEYDVAQRQEVHANIEKFTAEFKATKAQQKAQKKANAPKILVAVATKGNRLVNQHFGHAKEF…	490	54.2	57.4	53.19
Geobacter sulfurreducens (strain PCA)	YES	-	Q749E4	MATSCDQLKKIQGHPCFGGNHHKNGRMHLAVAPRCNIKCGYCSRKHDCANESRPGVTSRLLTPDEAIVKVREVMASPVVGPIIKVIGIAGPGDPLANEETFETFRLVGEEFPHLIKCMSTNGLLLPESIDRLHDLGLHSLTVTLNALDPAVGSRIYGHILYHGTVYRGEEGARILIENQLEGIRRAVGLGMTVKVNTVLIPGINDGQVSDIGRTVKEFGAFVMNIMPLIPQAELAHVVPPTPKELDVVRRANEAVIGQFKHCRQCRADAVGLIGAELTVGESACALPPAP	290	31.2	34.4	46.55
Pseudomonas stutzeri (strain A1501)	NO	YES	Q93JV6	MELNVLGQSEAGPTAGGGCSAGSCGSSDDQLAHLPEHIREKVHNHPCYSEEAHHYFARMHVAVAPACNIQCHYCNRKYDCANESRPGVVSELLEPVQAVKKVKAVAATIPQMTVLGIAGPGDPLANPQRTFETFRMLSEQAPDIKLCVSTNGLALPDCVDELAKHNIDHVTITINCVDPDIGAEIYPWIYLEQQAHPWAQGAKILIERQQKGLEMLVERGILVKVNSVLIPGVNDEHLKEVSRIVKAKGAFLHNVMPLIAEAEHGTFYGVMGQRSPEPEELQDLQDACAGDMNMMRHCRQCRADAVGLGEDRGDEFTLDKIESMDVDYEAAMVKRAAIHAAIKEELDERAAKKARLATPSAAQLTGTVDKGHRPVLMAVATSGGGLVNQHFGHAREFLV…	504	54.6	57.8	83.77
Anabaena variabilis	YES	YES	Q44481	MTPPPTGLLTSATPQTKTQPKSNSCGCSSKTDTTTGLDEKIKARIEKHPCYSEEAHHHYARMHVAVAPACNIQCNYCNRKYDCANESRPGVVSELLTPEEAAHKVLVIAGKIPQMTVLGIAGPGDPLANPEKTFRTFELIAEKAPDIKLCLSTNGLMLPDYVDRIKQLNIDHVTITINMVDPEIGTKIYPWVHYRRKRYKGIEAAQILHEKQMEGLQALQEADILCKVNSVMIPGINDEHLVEVNQVIRSKGAFLHNIMPLISAPEHGTHFGLTGQRGPTAKELKQIQDNCAGNMKMMRHCRQCRADAVGLLGEDRSQEFTKEKFMEMAPEYNLEQRQTVHAGIEKSQKEIQVVKEKVVETLQTTSFNNSPKILVAVATKGGGLVNQHFGHAKEFMIYE…	484	54	57.2	55.72
Ruminococcus albus SY3	NO	-	A0A011UI98	MAISYEELTTKHPCFARGEKNGSGRIHLPISPSCNIECRFCERSFNNYEIRPGVSRTVITPEEALDAIRRALEVCPDIHVAGIAGPGDTLASPYALETFKLIKEEYPELVKCMSTNGLLLAEKAQEILDVGIDSLTVTVNAVDPEIEAKLNDGIIWHGKHYTGVEAAKILIEQQLKGIKILSDAGMTLKVNTVFVPEINGDHIEEVARTVAEAGATIYNIIPLIPNHKLKDCREPDCVELERVILKASKYIDVFRHCQRCRADAVGIPGGKDYGEEIYQNLQRLTRKDTFSHG	293	32.5	35.7	41.61
Paenibacillus sabinae T27	NO	YES	E1ABV1	MKPQPTSCLSNAAEDDISRHPCYSEEAHRFFARMHIPVAPACNIQCNYCNRKFDCVNESRPGVVSEVLTPEQAERKVKGVAAQLMQLSVVGIAGPGDPLANADKTFDTFARVRKHVPDVMLCLSTNGLTLYRHIDRIVELGINHVTITINAIDPDVGKEIYPWVFDEGVRYEGREAAALLISRQLQGVEALAKQGILVKVNSIMIPGVNDQHLVEVSKKVKELGATLHNVTPLIIAPGSQYEKDGRKAPRPRELNALQQQLSEGGTKLMRHCRQCRADAVGLLGQDRNQDFQLETMEADPVVDLDARSQFQEELDAKIRQRVIAKQNRQNILDENKKTRVAVASRGGDKVNQHFGHATEFMIFDTDGAEVEFVGIRKIQAYCHGTADCNGDKGETLQEI…	458	50.5	53.7	50.82
Syntrophobacter fumaroxidans (strain MPOB)	NO	-	A0LH03	MKETLDLSRHPCFNAAVKGSYGRVHLPVAARCNIRCNYCNRKYDCVDESRPGVTSALLSPTLACRYLERVLEREPRIAVAGIAGPGDPFAEPGKTLQVMRSLRERFPRLLLCLSTNGLGIGDHLDGIVKIGISHVTITVNAVDPGVGMKIYSWVRDGKVIYRGLKGAQLLLERQLNAIEGLKRRGVTVKVNTIVVPSINDGHVEAVARRMGELGVDVLNCMPMHPNKDTPFEHIAEPGREMIEEIRATAGKYLPQMRHCARCRADAVGLLGEDRGEGARESLTECAGLPAGSVERPYVAVATMEGLLVNQHLGEAHRFQIWSRAGDGYRCVEERAAPEPGGGIQRWTRLAEMLGDCRAVLVAGIGDNPAVVLREAGVQPIELNGFIEPALDAVFSGHGL…	423	45.8	49	36.79
Clostridium pasteurianum BC1 (NifNB)	YES	YES	Q6J2L8	MNSRNFVNLNVNPCKMCMPMGGVMAFKGIEGNMVILHGSQGCSTYIRRHMATHYNEPIDIASSSLTENGTVYGGTKNLKLGLKNMIEMYNPKTIGIMTTCLAETIGEDIQRILHEFREEEKGNEVYENIKIMTTSTPGYGGTQAEGYFRALRSIVEQICKKPENDVKLNKINIICANLNPGDVRNIKEILETFGVEYTILPDVSNTLDSSHNDQYTRLPAGGTKIEDIEKMGSALATIEMGMTVPYDYSPGTYLKEEFGVPLYKCNIPMGLRSTDEFMSIISKITGKSMPDKIKLQRGRYLDAMIDSHKYNAEARAVIYGEPELVLAITKTCAENGVLVKLIATGSKNKELKAKLEKELARQVEKPVILDDTDFETIESYAKDFNINVMIGNSDGRRMA…	929	103.1	106.3	43.36
Rhodopseudomonas palustris (strain CGA009)	YES	YES	Q6N0X9	MSKLLQLHDFSALGTTSFDEMRKSAAQSGCSSKGGVGKTGCGSAAGPSDLPPEVWEKVKNHPCYSEQAHHHFARMHVAVAPACNIQCNYCNRKYDCANESRPGVVSEKLTPEQAARKVVAVASTIPQMTVLGIAGPGDALANPAKTFKTFELVTETAPDIKLCLSTNGLMLPDYVEQIAAMKVDHVTITINMVDPEVGAKIYPWIFYNHRRYTGVEASKILSERQLLGLEMLVARGILVKVNSVMIPGINDEHLIEVNKAVKSRGAFLHNIMPLISEAEHGTAFGLSGQRGPTAQELKALQDACEGEMNMMRHCRQCRADAVGLLGEDRSAEFTTEKVMAMDVEYDLAARQAYQAKVEAERDAIAVAKQRELEKLADETATIKIQVAIATKGGGVINEH…	518	56.4	59.6	59.58
Desulfovibrio vulgaris (strain DSM 19637)	YES	-	B8DJB4	MNAGDSRHPCFTAGAHGTHARIHLPVAAACNIRCGYCDRRHDCVNESRPGVTSRVLDPVQAAQLVGRAVAALPHLSVVGIAGPGDPLASPGPTLETLALVRRAHPGLLLCLSTNGLALPDHVDALVALGVGHVTVTLNAVDPEVGARLYAHVTGGDGRELHGAEGAAHLLARQEEGLSRLARAGIAVKVNTVVVPGVNDDHVEAVARRAAALGASLMNCIGLIPVAGTPLGGVDAPGPRLMDAVRAAAGRHLPQMRHCARCRADAAGLLGDGGTLGGLGLLPTRANHLRRRHGLPDMSDMPDMPDMPDMPDMPGMPPCAGRRRCD	325	33.5	36.7	46.97
Chlorobaculum tepidum (strain DSM 12025) (Chlorobium tepidum)	YES	YES	Q8KC85	MTLNIKNHPCFNDSSRHTYGRIHLPVAPKCNIQCNYCNRKFDCMNENRPGITSKVLSPRQALYYLDNALKLSPNISVVGIAGPGDPFANPEETMETLRLVREKYPEMLLCVATNGLDMLPYIEELAELQVSHVTLTINAIDPEIGQEIYAWVRYQKKMYRDRQAAELLLENQLAALQKLKRYGVTAKVNSIIIPGVNDQHVIEVARQVASMGADILNALPYYNTTETVFENIPEPDPMMVRKIQEEAGKLLPQMKHCARCRADAVGIIGEINSDEMMAKLAEAALMPKNPDEHRPYIAVASLEGVLINQHLGEADRFLVYALDEEKKSCTLVDSRQAPPPGGGKLRWEALAAKLSDCRAVLVNSAGDSPQSVLKASGIDVMSIEGVIEEAVYGVFTGQN…	424	46.8	50	37.39
Methanocaldococcus infernus (strain DSM 11812)	YES	-	D5VRM1	MEKMSKFSHLLKAHPCFNEKVHDKYGRVHLPVAPRCNIACKFCKRSVSKECCEHRPGVSLGVLKPEDVEDYLKKILKEMPNIKVVGIAGPGDSLFNKETFETLKIIDEKFPNLIKCISTNGLLLSKYYKDLANLNVRTITVTVNAIKPEILEKIVDWVYYDKKLYRGLEGAKLLIEKQIEGIKKASEEDFIIKINTVLIPEINMDHVVEIAKFFKDYAYVQNIIPLIPQYKMKELRAPTCEEIKKVRKECEKYIPQFRACGQCRADAVGLIKEKELLKEFFKEKNKEKNIKLEVFDLKHFSH	302	35	38.2	38.03
Methanosarcina acetivorans (strain DSM 2834)	YES	-	Q8TIF7	MPEENQPIKEKNNGPILGEELLRKISEHPCYDKNAQHKYGRIHLAVAPACNIQCNFCVREFDCVNESRPGVTSKVLTPEEALEKTKQILAEYPFIKVVAIAGPGDPLANDETFETFELIRNEFPEITLCMSTNGLMLPEKLPEILRTGVSTLTVTVNAIDPEIQAKIVDHIFYHGKVYKGVEAAKIQIKNQLDGIKAAIDAGIVVKVNTVLIPGINDKHIIEIAKKLNELGVYIMNVMPLINQGAFADLEPPTPEERKAVQEACEPYVMQMRHCRQCRADAYGLLAQDMSQMSEERRKVIKIQTKEDMEKARAVLEKNGKKEA	323	36.2	39.4	48.75
Methanothermobacter thermautotrophicus (strain DSM 1053)	YES	-	O27899	MPDQRQTRFAHITKAHPCFNEKLHDRVGRVHVPIAPRCNIHCKFCTRDINECERRPGVTGRLMTADDAIKHVEKVKEEMPISVIGVAGPGDALANEETFEFFKKASKKFPDLLKCMSTNGLLLPDRADELAELGINTVTVTVNAVDPEIGEKIYSFVVYKDKVYHGREAFEVLSRNQLEGIEKLAERGIIVKVNSVLIPGLNDEHIVDIAREVKKRGASLMNIIPLIPMGEMKDYPRPTCEQIERVRNEVEKIIPVFRACTQCRADAYGIPGKKEADKHLDMTPASHY	288	32.5	35.7	42.28
Geobacter metallireducens (strain GS-15)	YES	-	Q39XV1	MATSCDQLKKIQGHPCFGGNHHKNGRMHLAVAPRCNIKCGYCTRRHDCANESRPGVTSRLITPAEAIAKVREVMASSVMGPIIKVIGIAGPGDPLANEETFETFRLVGEEFPHLMKCMSTNGLLLPDAIERLHQLDLHSLTVTLNALDPAVGARIYGHISYQGQVFRGVEAAEILVANQLEGIRRAVGYGMTVKVNTVYIPGVNEEQVPLIGRKIKELGAFVMNIMPLIPQADFAHISPPPPEELDRVRQRNESIIGQFKHCRQCRADAVGLIGRDATVTESGTPLTVAV	290	31.6	34.8	46.18
Synechococcus sp. (strain JA-3-3Ab) (Cyanobacteria bacterium Yellowstone A-Prime)	YES	YES	Q2JTL3	MPPLSTPPRQGSPFPSACACSSSPRQALPPHLQQRIATHPCYSEAAHHHYARMHVAVAPACNIQCNYCNRKFDCANESRPGVVSELLTPAEAAHKVLVIAGKIPQLTVVGIAGPGDPLANPKQTFETFARIAEKAPDLKLCLSTNGLMLPDYIDEIKRLNIDHVTLTINMVDPEIGARIYPWIRWRRKRIRGVEAARILHERQMESLDLLREADILCKVNSVLIPGINDTHLLEVNRVIQEKGAFLHNIMPLISAPEHGTYFGLIGQRGPTPQELKALQDRCSGNMRMMRHCRQCRADAVGLLGEDRSQEFTKERFMQMTPEYDPEKRRQVQASIAQLQAQQQSTPTHWTADLPPDSPSILVAVASKGGGLVNRHFGHAREFLIYEVNARGAQFVGHRK…	478	53.4	56.6	52.07
Nostoc azollae (strain 0708) (Anabaena azollae)	YES	YES	D7E3U6	MTLPATGLLTSSEQELNIKQAKSGGCGCDSSTALEMDEKVKERIAKHPCYSEEAHHHYARMHVAVAPACNIQCNYCNRKYDCANESRPGVVSELLTPEEAAHKVLVIAGKIPQMTVLGVAGPGDPLANPEKTFRTFELIADKAPDIKLCLSTNGLMLPEYIDRIKQLNIDHVTITLNTIDPEIGAQIYAWVHYKRKRYKGVEGAKILLEKQLEGLQALKEADILCKVNSVMIPGINDHHLVEVNKMIRENGAFLHNIMPLISAPEHGTHFGLTHQRGPTGKELKEVQDNCSGNMKMMRHCRQCRADAVGLLGEDRSQEFTKEKFLEMSPEYNLETRQEVHQGIEKFREAIKLAKAKVQTAKEVANSPKILVAVATKGGGLVNQHFGHVKEFQVYEVDGN…	479	53.1	56.3	53.21
Cyanothece sp. (strain PCC 7425)	YES (acetylene reduction activity below detection limit)	YES	B8HWE0	MTPPPSLLTPSAGPPEAKSGGCGCTSTNPAPQLDQRLQERIAKHPCYSEEAHHHYARMHVAVAPACNIQCNYCNRKYDCANESRPGVVSELLTPEEAAHKVLVIAGKIPQMTVLGIAGPGDPLANPDKTFRTFELIAEKAPDIKLCLSTNGLMLPEYIDRIKQLNVDHVTITINMVDPEIGAKIYPWIRWKRKRFTGVEAARILHERQMESLQALKEADILCKVNSVMIPGINDEHLVEVDRVIREKGAFLHNIMPLISAPEHGTHFGLTGQRGPTPAELKKLQDECADSNMKMMRHCRQCRADAVGLLGEDRSQEFTKDKFMEMAPQYDVELRQEVQQGIEQFKEQIKLAKAKVKPSQKVKNSAKILVAVATKGGGIVNQHFGHAKEFQIFEVDANEA…	495	55.2	58.4	55.88
Rhodobacter capsulatus (strain ATCC BAA-309)	YES	YES	D5ANH7	MSDNVVALGTLAIGSKESLSAALAAGGCSATGSATGCGSKEKPEDMDPATWAKVKDHPCYSEEAHHYFARMHVSVAPACNIQCNYCNRKYDCSNESRPGVVSERLTPEEAARKVIAVANEVPQLSVLGIAGPGDSAYDWLKTKETFRLVTAQIPDIKLCLSSNGLALPDHLDELVEMNVDHVTITINMIDPEVGAKIYPWIFYNRKRIYGVEASRILHERQMAALDGLVARGILVKVNSVLIPGINDAHLLEVNREVKRRGAFLHNIMPLISAPEHGTHFGLTGQRGPTAAELLAVQEACAGGANLMKHCRQCRADAVGLLGEDRGQEFTLDLVPEAPVYDPAARETYRDWVGAEREDRRAAAEAAQAATEAACAASSPKLLVAVTTQGGGRINQHFGH…	497	53.7	56.9	55.77
Methanosarcina acetivorans (strain DSM 2834) NifNB synthetic fusion	YES	-	-	MTKRNYATVNPCVMCQPMGSALAFKGVENTMVLYHGSQGCSTYMRLHLAHHFREPVDIASSSLSEKGAVYGGRENLKKGLRNVINRYKPKVIGVATTCLAETIGDDVPAIIREFKEEEGIGDDLEKDIIIIPVSTPSYGESHVSGYIKALDAVVRKFTEKPESPEESKSPEDVELMDCMENMEIMEYTEILEKEKAKANVREAKKPDMEEETDAIEASNGKLNLIPVESISPADVRELKEILAETAGDYIFLPDISETFDAPLGEELPKIAPGGTPLSEIADMPNSKASLGLGIVSTNLAVKYLEASHGVPGHNVPIPIGLLNNDLFFTELVRILGCPIPEKYQKERGRLLDSMVDVHKYLYGVKAAVYGDPDTVFSLTTFMLELGINPVLVATGSKSR…	868	95	98.2	48.75
Peptide			UniProt number	Protein sequence	Length (amino acids)
Twin-Strep-tag			-	SAWSHPQFEKGGGSGGGSGGSAWSHPQFEK	30
COX4 mitochondrial signal			P04037	MLSLRQSIRFFKPATRTLCSSRYLLQQKP	29
SSU chloroplastic signal			P69249	MASSVLSSAAVATRSNVAQANMVAPFTGLKSAASFPVSRKQNLDITSIASNGGRVQCMQV	60

## Sheet: DNA information
Organism	Plasmid	NifB DNA sequence	CDS size (base pairs)
Bradyrhizobium diazoefficiens (strain USDA 110)	EC32627	GGATCCATGCAGTCTATCACTGAACATAAGGGTTGTAGAGCTTCAGCTAAAACTGGTAGAGCATCTTGTGGTTCTCAAGCTGGTAGAGGTGATTTGCCAGTTGAAATTTGGGAACGTGTTAAGAACCATCCATGCTATTCTGAAGATGCCCATCATCATTATGCCAGAATGCATGTTGCTGTTGCTCCAGCTTGTAACATTCAATGTAACTACTGCAACAGAAAGTACGATTGCGCTAATGAATCTAGACCAGGTGTTGTTTCTGAAAAGTTGACTCCAGAACAAGCCGTTAGAAAGGTTATTGCAGTTGCTACTACTATCCCACAAATGACCGTTTTGGGTATTGCTGGTCCAGGTGATGCTTTGGCTAATCCAGCAAAAACTTTTAAGACCTTGGCC…	1500
Rhizobium leguminosarum bv. trifolii (strain WSM1325)	EC32628	GGATCCATGTCCAGAGGTATGTCTACCTTCAGAATTACTGATACTGCTCCAGCTGCTTGTGAATCTGAAGCTACTGCTTTTGGTGATTATCCACCTTCTTCAAGAGGTTCTTCTGAACCAGATGCTTTGGCTCCAGCTATTAGAGAAAAGATTAAGGATCATCCATGCTTCTCAAGAGAAGCTCACTTGTATTTTGCCAGAATGCACTTGGCTGTTGCTCCAGCATGTAATATTCAATGTAACTACTGCAACAGAAAGTACGATTGCGCTAATGAATCTAGACCAGGTGTTGCTTCTCATAGATTGACTCCAGATCAAGCTTTGAGAAGGGCTATTGCTGTTGCTAATGAAGTTCCACAATTGTCCGTTGTTGGTATTGCTGGTCCAGGTGATGCTTGT…	1473
Azotobacter vinelandii (strain DJ)	EC32629	GGATCCATGGAATTGTCTGTCTTGGGTCAAAACAATGGTGGTCAACATTCTGCTGGTGGTTGTTCTTCTTCATCTTGTGGTTCTACTCACGATCAATTGTCTCATTTGCCAGAAAACATTAGAGCCAAGGTTCAAAACCATCCATGCTATTCTGAAGAAGCCCATCATTACTTTGCTAGAATGCATGTTGCTGTTGCTCCAGCTTGTAACATTCAATGTCATTACTGCAACAGAAAGTACGATTGCGCTAATGAATCTAGACCAGGTGTTGTTTCTGAAGTCTTGACTCCAGAACAAGCTGTTAAGAAAGTTAAGGCTGTTGCTGCTGCTATTCCACAAATGTCTGTTTTAGGTATTGCTGGTCCAGGTGATCCATTGGCTAATCCAAAAAGAACTTTG…	1512
Sinorhizobium meliloti (strain 1021)	EC32631	GGATCCATGTCTACCCCAATGATCTTGAGAGAATCTAGAACTTCTACCACCTTCTCTGATCAGTTGTTGGAAAATGCTAAGTCTGTTGGTTGTTCTCCACCATCTACTGCTCCAGGTGATATTGATCCAGGTACTTGGGATAAGATTAAGAACCATCCATGCTTCTCTGAAGAAGCCCATCATTATTTTGCCAGAATGCATGTTGCTGTTGCTCCAGCTTGTAACATTCAATGTAACTACTGCAACAGAAAGTACGATTGCGCTAATGAATCTAGACCAGGTGTTGCTTCTGAAAAGTTGACTCCAGATCAAGCTGTTAGAAAGGTTATTGCCGTTGCTAATGAAGTCCCACAATTGTCTGTTTTGGGTATTGCTGGTCCTGGTGATGCTTGTTATGAT…	1473
Nostoc sp. (strain PCC 7120)	EC32632	GGATCCATGACTCCTCCAGTTACTGGTTCTTCTGTTACTGAATCTACTCCAACTAAGGCTAAATCTGGTGGTTGTGGTTGTGATACTTCTACTACTGTTGAAATGGACGAGAAGTTGCAAGAAAGAATTGCTAAACATCCATGCTACTCTGAAGAGGCTCATCATCATTATGCTAGAATGCATGTTGCTGTTGCTCCAGCTTGTAACATTCAATGTAACTACTGCAACAGAAAGTACGATTGCGCTAATGAATCTAGACCAGGTGTTGTCTCTGAATTATTGACTCCAGAAGAAGCTGCTCACAAGGTTTTGGTTATTGCTGGTAAAATTCCACAGATGACCGTTTTAGGTATTGCAGGTCCAGGTGATCCATTGGCTAATCCAGAAAAAACTTTCAGG…	1428
Gloeothece sp. KO68DGA	EC32633	GGATCCATGTTGCAATCTACCGGTTTGATTAACGCTGATGCTTCTACTGCTAAAAAAGCTACTCCACCAGGTACATCTTTCATCCCAGAAACAAAAGGTGATTGTGCTTGTCCATCTTCTGGTGATTCTTCTCAAACTTTGGATGCCTCCATTCAAGAAAGAATTGCTAAACATCCATGCTACTCCGAAGATGCTCATCATCATTATGCTAGAATGCATGTTGCTGTTGCTCCAGCTTGTAACATTCAATGTAACTACTGCAACAGAAAGTACGATTGCGCTAATGAATCTAGACCAGGTGTTGTTTCTGAAGTTTTGACTCCAGAAGAAGCTGCTCATAAGGCTTTGGTTATTGGTGGTAAAATTCCACAAATGACCGTTTTGGGTATTGCTGGTCCA…	1473
Cyanothece sp. (strain PCC 8801)	EC32634	GGATCCATGTTGCAATCTACCGGTTTGATCAACTCTGATTCTTCTGCTGCTAAACAAGCTAAACCATGTGGTGGTTCTTCAGCTCATAAGTCTCCAGGTGCTTCAGGTTGTTCTTCATCTAATACTCAAGCTATTGCCCCAGACATCCAAGAAAGAATTGCTAAACATCCATGCTACTCCGAAGATGCTCATCATCATTATGCTAGATTGCATGTTGCTGTTGCTCCAGCTTGTAACATTCAATGTAACTACTGCAACAGAAAGTACGATTGCGCTAATGAATCTAGACCAGGTGTTGTTTCTGAAGTTTTGACTCCAGAAGAAGCTGCTCATAAGGCTTTGGTTATTGCTGGTAAAATTCCACAAATGACCGTTTTGGGTATTGCAGGTCCAGGTGAT…	1476
Rhizobium leguminosarum bv. trifolii (strain WSM2304)	EC32635	GGATCCATGAGAAAGGTTGCTAGAATTGCTCCAGCTGCTGATAAGTCTGAAGCTACTAATTTTGGTGGTTACGGTTCTTTGTCTGATGGTTCTTCTGTTTCTACTGCTATTGATCCAGCTACCTACGAAAACATTAAGGATCATCCATGCTTTTCCAGAGATGCCCATAGAAATTATGCCAGATTGCATTTGGCTGTTGCACCAGCTTGTAACATTCAATGTAACTACTGCAACAGAAAGTACGATTGCGCTAATGAATCTAGACCAGGTGTTGCTTCTCATAGATTGACTCCAGATCAAGCTTTGAGAAAGACTATGGCAGTTGCTTCTGAAGTTCCACAATTGTCTGTTGTTGGTATTGCTGGTCCAGGTGATGCTTGTTATGATTGGAACAAAACT…	1092
Gluconacetobacter diazotrophicus (strain PAl 5)	EC32636	GGATCCATGGCCCAATTGATTTCTTTGGATACTTTGGCTACTGGTGGTGTCGAACAAATGAGATCTGCTTTGGAAGAAGGTGGTTGTTCTTCTTCTTCATGTGGTTCATCTGAAGGTCCAGCTGATATGGCTCCAGAAATTTGGGAAAAAGTTAAGGATCATCCATGCTACTCTGAAGAAGCTCATCATTACTTTGCCAGAATGCATGTTGCTGTTGCTCCAGCTTGTAACATTCAATGTAACTACTGCAACAGAAAGTACGATTGCGCTAATGAATCTAGACCAGGTGTTGTTTCTGAAAAGTTGACTCCAGTTCAAGCCAGAAGAAAGGTTATCTCTGTTGCTAATTCTGTCCCACAATTCTCCGTTTTGGGTATTGCTGGTCCAGGTGATGCTTGT…	1473
Roseiflexus sp. (strain RS-1)	EC32637	GGATCCATGGATGCTTCTTCTGCTGGTTCTTGTCAAGGTGTTTGTTTCCCAAACATTGACTTGTCTACTCATCCATGTTATTCCAGAGCTGCTCATTTTAGATTCGGTAGAATTCATGTTCCAGTTGCTCCAAGATGTAACATCCAATGTAACTACTGCATTAGAAGATACGCTTGCCCAAACGAAAACAGACCAGGTGTTACTATGAGAGTTGTTTCTCCAGATGAAGCCTTGCAAACTGTTAGACATGCTGTTGCTAGAGATCCAAGATTGAGAGTTTTGGGTGTTGCTGGTCCAGGTGATGCTTTGGCTAACAATGCTACTTTGACTACTTTTGAAAGGGCCAGAGATGAATTCCCACATTTGATTAGATGTTTGTCCACCAACGGTTTGTTGTTG…	942
Cyanothece sp. (strain ATCC 51142)	EC32638	GGATCCATGTTGCAATCTACCGGTTTGATTAACACTGATGCTTCTACTGCTAATCCAACTACTGCTCCAGGTACTTCTTTTATTCCAAAAGCTAAAGGTGATTGCGCTTGTCCATCTTCTGGTGATTCTACTCAAACTATTGATGCCAAGATCCAAGAAAGAATTGCTAAGCACCCATGCTATTCTGAAGATGCTCATCATCATTACGCCAGAATGCATGTTGCTGTTGCTCCAGCTTGTAACATTCAATGTAACTACTGCAACAGAAAGTACGATTGCGCTAATGAATCTAGACCAGGTGTTGTTTCTGAAGTTTTGACTCCAGAAGAAGCTGCTCATAAGGCTTTGGTTATTGGTGGTAAAATTCCACAAATGACCGTTTTGGGTATTGCTGGTCCA…	1473
Geobacter sulfurreducens (strain PCA)	EC32639	GGATCCATGGCTACCTCTTGTGATCAGTTGAAGAAGATTCAAGGTCATCCATGTTTCGGTGGTAATCATCATAAGAACGGTAGAATGCATTTGGCTGTTGCTCCAAGATGTAACATTAAGTGTGGTTACTGTTCCAGAAAGCACGATTGTGCTAATGAATCTAGACCAGGTGTTACTTCTAGACTGTTGACTCCAGATGAAGCTATCGTTAAGGTTAGAGAAGTTATGGCTTCTCCAGTTGTTGGTCCAATTATCAAGGTTATTGGTATTGCTGGTCCAGGTGATCCATTGGCAAATGAAGAAACTTTTGAAACCTTCAGGTTGGTCGGTGAAGAATTTCCACATTTGATTAAGTGCATGTCCACCAACGGTTTGTTGTTGCCAGAATCTATTGATAGA…	873
Pseudomonas stutzeri (strain A1501)	EC32640	GGATCCATGGAATTGAACGTCTTGGGTCAATCTGAAGCTGGTCCAACTGCTGGTGGTGGTTGTTCTGCTGGTTCTTGTGGTTCTTCTGATGATCAATTGGCTCATTTGCCAGAACACATCAGAGAAAAGGTTCATAACCATCCATGCTACTCTGAAGAAGCTCATCATTACTTTGCTAGAATGCATGTTGCTGTTGCTCCAGCTTGTAACATTCAATGTCATTACTGCAACAGAAAGTACGATTGCGCTAATGAATCTAGACCAGGTGTTGTCTCTGAATTATTGGAACCAGTTCAAGCCGTTAAGAAGGTTAAGGCTGTTGCTGCTACTATTCCACAAATGACTGTTTTGGGTATTGCTGGTCCAGGTGATCCATTGGCTAATCCACAAAGAACTTTC…	1515
Anabaena variabilis	EC32641	GGATCCATGACTCCACCACCAACTGGTTTGTTGACTTCTGCTACTCCACAAACAAAAACCCAACCTAAGTCTAACTCTTGCGGTTGTTCTTCTAAAACTGATACCACTACTGGTCTGGACGAAAAGATTAAGGCCAGAATTGAAAAACACCCATGCTACTCTGAAGAGGCTCATCATCATTATGCTAGAATGCATGTTGCTGTTGCTCCAGCTTGTAACATTCAATGTAACTACTGCAACAGAAAGTACGATTGCGCTAATGAATCTAGACCAGGTGTTGTCTCTGAATTATTGACTCCAGAAGAAGCTGCTCACAAGGTTTTGGTTATTGCTGGTAAAATTCCACAGATGACCGTTTTAGGTATTGCAGGTCCAGGTGATCCATTGGCTAATCCAGAA…	1455
Ruminococcus albus SY3	EC32642	GGATCCATGGCCATCTCTTACGAAGAATTGACTACCAAACATCCATGTTTCGCTAGAGGTGAAAAAAACGGTTCTGGTAGAATTCACTTGCCAATTTCTCCATCCTGTAACATCGAATGTAGATTCTGCGAAAGGTCCTTCAACAACTACGAAATTAGACCAGGTGTTTCTAGAACCGTTATTACTCCTGAAGAAGCTTTGGACGCTATTAGAAGGGCTTTAGAAGTTTGCCCAGATATTCATGTTGCTGGTATTGCTGGTCCAGGTGATACTTTGGCTTCTCCATATGCTTTGGAAACCTTCAAGTTGATCAAAGAAGAATACCCAGAACTGGTCAAGTGTATGTCTACTAATGGTTTGTTGTTGGCTGAAAAGGCCCAAGAAATTTTGGATGTTGGT…	882
Paenibacillus sabinae T27	EC32643	GGATCCATGAAGCCACAACCTACATCTTGTTTGTCTAATGCTGCCGAAGATGATATCTCTAGACATCCATGTTATTCCGAAGAAGCCCATAGATTTTTCGCCAGAATGCATATTCCAGTTGCTCCAGCTTGTAACATTCAATGTAACTACTGCAACAGAAAGTTCGACTGCGTTAATGAATCTAGACCAGGTGTTGTTTCTGAAGTTTTGACTCCAGAACAAGCTGAAAGAAAGGTTAAGGGTGTTGCTGCTCAATTGATGCAATTGTCTGTTGTTGGTATTGCTGGTCCAGGTGATCCATTGGCTAATGCTGATAAGACTTTTGATACCTTCGCCAGAGTTAGAAAACACGTTCCAGATGTTATGTTGTGCTTGTCTACTAATGGTTTGACCTTGTAC…	1377
Syntrophobacter fumaroxidans (strain MPOB)	EC32644	GGATCCATGAAGGAAACCTTGGATTTGTCCAGACATCCATGTTTTAATGCTGCTGTTAAGGGTTCTTACGGTAGAGTTCATTTGCCAGTTGCTGCTAGATGTAACATTAGATGCAACTACTGCAACAGAAAGTACGATTGCGTTGATGAATCTAGACCAGGTGTTACTTCTGCTTTGTTGTCTCCAACTTTGGCTTGTAGATACTTGGAAAGAGTCTTAGAAAGAGAACCTAGAATTGCTGTTGCTGGTATTGCTGGTCCAGGTGATCCATTTGCTGAACCAGGTAAAACTTTACAGGTCATGAGATCCTTGAGAGAAAGATTTCCAAGGTTGTTGTTGTGCTTGTCTACCAACGGTTTAGGTATTGGTGATCATTTGGATGGTATCGTCAAGATCGGT…	1272
Clostridium pasteurianum BC1 (NifNB)	pN2SB70	GGATCCATGAACTCCAGAAACTTCGTCAACTTGAACGTTAACCCATGTAAGATGTGTATGCCAATGGGTGGTGTTATGGCTTTTAAAGGTATTGAAGGTAACATGGTCATCTTGCATGGTTCTCAAGGTTGTTCTACTTACATTAGAAGGCATATGGCTACCCATTACAACGAACCTATTGATATTGCCTCTTCCTCTTTGACTGAAAACGGTACTGTTTATGGTGGCACTAAGAATTTGAAGTCCGGTTTGAAGAACATGATCAAGATGTACAACCCAAAGACCATCGGTGTTATGACTACTTGTTTGGCTGAAACTATCGGTGAAGATATCAAGAGAATCATCTACGAGTTCAGGGAAGAAGAGAAGGACAACAAAGAATACGAAAACATCAGAATC…	2790
Rhodopseudomonas palustris (strain CGA009)	EC32646	GGATCCATGTCCAAGTTGTTGCAGTTGCATGATTTTTCTGCTTTGGGTACTACTTCCTTCGACGAAATGAGAAAATCTGCTGCTCAATCTGGTTGCTCATCTAAAGGTGGTGTTGGTAAAACTGGTTGTGGTTCTGCTGCTGGTCCATCTGATTTGCCACCAGAAGTTTGGGAAAAAGTTAAGAACCATCCATGCTACTCTGAACAAGCTCATCATCATTTTGCCAGAATGCATGTTGCTGTTGCTCCAGCTTGTAACATTCAATGTAACTACTGCAACAGAAAGTACGATTGCGCTAATGAATCTAGACCAGGTGTTGTTTCTGAAAAGTTGACTCCAGAACAAGCTGCTAGAAAAGTTGTAGCTGTTGCTTCTACTATTCCACAAATGACCGTTTTG…	1557
Desulfovibrio vulgaris (strain DSM 19637)	EC32647	GGATCCATGAACGCTGGTGATTCTAGACATCCATGTTTTACTGCTGGTGCTCATGGTACTCATGCTAGAATTCATTTGCCAGTTGCTGCTGCTTGTAACATTAGATGTGGTTATTGTGATAGAAGGCACGATTGTGTCAATGAATCTAGACCAGGTGTTACCTCCAGAGTTTTAGATCCAGTTCAAGCTGCTCAATTGGTTGGTAGAGCTGTTGCTGCTTTGCCACATTTGTCTGTTGTTGGTATTGCTGGTCCAGGTGATCCATTGGCTTCTCCAGGTCCAACTTTGGAAACTTTGGCTTTGGTTAGAAGGGCTCATCCAGGTTTGTTGTTGTGTTTGTCTACTAATGGTTTGGCCTTGCCAGATCATGTTGATGCTTTGGTTGCTTTAGGTGTTGGT…	978
Chlorobaculum tepidum (strain DSM 12025) (Chlorobium tepidum)	EC32648	GGATCCATGACCCTGAACATTAAGAACCATCCATGCTTCAACGATTCCTCTAGACATACTTACGGTAGAATCCATTTGCCAGTTGCTCCAAAGTGTAACATTCAATGTAACTACTGCAACAGAAAGTTCGACTGCATGAACGAAAACAGACCAGGTATTACTTCCAAGGTTTTGTCTCCAAGACAAGCCTTGTACTACTTGGATAATGCTTTGAAGTTGAGCCCAAACATCTCCGTTGTTGGTATTGCTGGTCCAGGTGATCCTTTTGCTAATCCTGAAGAAACTATGGAAACCTTGAGATTGGTCAGAGAAAAGTACCCAGAAATGTTGTTGTGTGTTGCTACCAATGGTTTGGATATGTTGCCTTACATCGAAGAATTGGCCGAATTGCAAGTTTCT…	1275
Methanocaldococcus infernus (strain DSM 11812)	EC32649	GGATCCATGGAAAAGATGTCCAAGTTCTCCCATTTGTTGAAAGCTCATCCATGCTTCAACGAAAAGGTTCATGATAAGTACGGTAGAGTTCATTTGCCAGTTGCTCCAAGATGTAACATTGCTTGTAAGTTCTGCAAGAGGTCCGTTTCTAAAGAATGTTGTGAACATAGACCAGGTGTTTCTTTGGGTGTTTTGAAACCAGAAGATGTTGAGGACTACCTGAAAAAGATCTTGAAAGAGATGCCAAACATCAAGGTTGTTGGTATTGCTGGTCCTGGTGATTCTCTGTTTAACAAAGAAACTTTCGAAACCCTGAAGATCATCGACGAAAAGTTTCCCAACTTGATTAAGTGCATTTCCACCAACGGTCTGTTGTTGTCTAAGTACTACAAGGATTTG…	909
Methanosarcina acetivorans (strain DSM 2834)	EC32650	GGATCCATGCCAGAAGAAAACCAGCCAATCAAAGAAAAGAACAACGGTCCAATTTTGGGCGAAGAGTTGTTGAGAAAGATTTCTGAACATCCATGCTACGATAAGAACGCCCAACATAAGTATGGTAGAATTCATTTGGCTGTTGCTCCAGCTTGTAACATCCAATGTAATTTCTGCGTTAGAGAATTCGACTGCGTCAATGAATCTAGACCAGGTGTTACTTCTAAGGTTTTGACTCCAGAAGAAGCTTTGGAAAAGACCAAGCAAATTTTGGCTGAATACCCATTCATTAAGGTTGTTGCTATTGCTGGTCCAGGTGATCCATTGGCTAATGACGAAACTTTTGAAACCTTCGAGTTGATCAGAAACGAATTCCCAGAAATCACCTTGTGTATGTCT…	972
Methanothermobacter thermautotrophicus (strain DSM 1053)	EC32685	GGATCCATGCCAGATCAAAGACAAACCAGATTCGCTCATATTACTAAGGCTCATCCATGCTTCAACGAAAAGTTGCATGATAGAGTTGGTAGAGTTCATGTTCCAATTGCTCCAAGATGTAACATCCATTGCAAGTTCTGTACCAGAGATATCAACGAATGTGAAAGACGTCCAGGTGTTACTGGTAGATTGATGACTGCTGATGATGCTATTAAGCACGTCGAAAAGGTCAAAGAAGAAATGCCAATTTCCGTTATTGGTGTTGCTGGTCCAGGTGATGCTTTGGCTAATGAAGAAACTTTCGAGTTCTTCAAGAAGGCCTCTAAGAAGTTTCCAGATTTGTTGAAGTGTATGTCCACCAACGGTTTGTTGTTGCCAGATAGAGCTGATGAATTGGCT…	867
Geobacter metallireducens (strain GS-15)	EC32688	GGATCCATGGCTACCTCTTGTGATCAGTTGAAGAAGATTCAAGGTCATCCATGTTTCGGTGGTAATCATCATAAGAACGGTAGAATGCATTTGGCTGTTGCTCCAAGATGTAACATTAAGTGTGGTTACTGTACTAGAAGGCATGATTGTGCTAATGAATCTAGACCAGGTGTTACCTCTAGATTGATTACTCCAGCTGAAGCTATTGCCAAGGTTAGAGAAGTTATGGCTTCTTCTGTTATGGGTCCAATCATTAAGGTTATTGGTATTGCTGGTCCAGGTGATCCATTGGCAAATGAAGAAACTTTTGAAACCTTCAGGTTGGTCGGTGAAGAATTTCCACATTTGATGAAGTGTATGTCCACCAACGGTTTGTTGTTGCCAGATGCTATTGAAAGA…	873
Synechococcus sp. (strain JA-3-3Ab) (Cyanobacteria bacterium Yellowstone A-Prime)	EC32689	GGATCCATGCCACCATTGTCTACTCCACCAAGACAAGGTTCTCCATTTCCATCTGCTTGTGCTTGTTCTTCATCTCCTAGACAAGCTTTGCCACCACACTTGCAACAAAGAATTGCTACTCATCCATGTTACTCTGAAGCTGCTCATCATCATTATGCCAGAATGCATGTTGCTGTTGCTCCAGCTTGTAACATTCAATGTAACTACTGCAACAGAAAGTTCGATTGCGCTAATGAATCTAGACCAGGTGTTGTCTCTGAATTATTGACTCCAGCTGAAGCAGCTCACAAGGTTTTGGTTATTGCTGGTAAAATTCCACAATTGACCGTTGTTGGTATTGCAGGTCCAGGTGATCCATTGGCTAATCCAAAACAAACTTTTGAAACCTTCGCCAGAATT…	1437
Nostoc azollae (strain 0708) (Anabaena azollae)	EC32690	GGATCCATGACTTTGCCAGCTACTGGTTTGTTGACTTCTTCTGAACAAGAGTTGAACATCAAGCAAGCTAAATCTGGTGGTTGTGGTTGTGATTCTTCTACTGCTTTGGAAATGGACGAAAAGGTCAAAGAAAGAATTGCTAAGCACCCATGCTATTCTGAAGAGGCTCATCATCATTATGCCAGAATGCATGTTGCTGTTGCTCCAGCTTGTAACATTCAATGTAACTACTGCAACAGAAAGTACGATTGCGCTAATGAATCTAGACCAGGTGTTGTCTCTGAATTATTGACTCCAGAAGAAGCTGCTCACAAGGTTTTGGTTATTGCTGGTAAAATTCCACAGATGACCGTTTTAGGTGTTGCTGGTCCAGGTGATCCATTGGCTAATCCAGAAAAA…	1440
Cyanothece sp. (strain PCC 7425)	EC32691	GGATCCATGACTCCACCACCATCTTTGTTGACTCCATCTGCTGGTCCACCTGAAGCTAAATCTGGTGGTTGTGGTTGTACTTCTACTAATCCAGCTCCACAATTGGACCAAAGATTGCAAGAAAGAATTGCTAAGCACCCATGCTATTCTGAAGAGGCTCATCATCATTATGCCAGAATGCATGTTGCTGTTGCTCCAGCTTGTAACATTCAATGTAACTACTGCAACAGAAAGTACGATTGCGCTAATGAATCTAGACCAGGTGTTGTCTCTGAATTATTGACTCCAGAAGAAGCTGCTCACAAGGTTTTGGTTATTGCTGGTAAAATTCCACAGATGACCGTTTTAGGTATTGCAGGTCCAGGTGATCCATTGGCTAATCCAGATAAGACTTTCAGA…	1488
Rhodobacter capsulatus (strain ATCC BAA-309)	EC32692	GGATCCATGTCCGATAACGTTGTTGCTTTGGGTACTTTGGCTATCGGTTCTAAAGAATCTTTGTCTGCTGCTTTGGCTGCTGGTGGTTGTTCTGCTACTGGTTCAGCTACAGGTTGTGGTTCAAAAGAAAAACCAGAAGATATGGACCCAGCTACTTGGGCTAAAGTTAAGGATCATCCATGTTACTCTGAAGAAGCCCATCATTACTTTGCCAGAATGCATGTTTCTGTTGCTCCAGCTTGTAACATTCAATGTAACTACTGCAACCGTAAATACGACTGCTCTAATGAATCTAGACCAGGTGTTGTTTCTGAAAGATTGACTCCAGAAGAAGCTGCCAGAAAAGTTATTGCTGTTGCTAATGAAGTCCCACAGTTGTCTGTTTTGGGTATTGCTGGT…	1494
Methanosarcina acetivorans (strain DSM 2834) NifNB synthetic phusion	EC32693	GGATCCATGACCAAGAGAAACTACGCTACTGTTAACCCATGTGTTATGTGTCAACCTATGGGTTCTGCTTTGGCTTTTAAAGGTGTTGAAAACACCATGGTCTTGTACCATGGTTCTCAAGGTTGTTCTACTTACATGAGATTGCATTTGGCCCATCATTTCAGAGAACCAGTTGATATTGCTTCCTCCTCATTGTCTGAAAAAGGTGCTGTTTATGGTGGTAGGGAAAACTTGAAAAAGGGTTTGAGAAACGTCATCAACAGGTACAAGCCAAAGGTTATTGGTGTTGCTACTACTTGTTTGGCTGAAACCATTGGTGATGATGTTCCAGCTATTATCAGGGAATTCAAAGAAGAGGAAGGTATTGGCGACGATTTGGAAAAGGATATTATCATCATT…	2607
Name	Plasmid	DNA sequence	Size (base pairs)
Twin-Strep-tag	-	TCAGCATGGAGTCATCCTCAGTTTGAGAAAGGTGGAGGTTCAGGTGGTGGAAGCGGTGGATCTGCTTGGTCACATCCACAATTTGAAAAA	90
COX4 transit peptide	-	ATGCTTTCACTTAGACAATCTATtAGATTTTTCAAGCCAGCTACAAGAACTTTGTGTTCTTCTAGATATCTTCTTCAGCAAAAACCT	87
pE35S::cox4-twinstrep	EC32622	AAGCTTGGCACTGGCCGTCGTTTTACAACGTCGTGACTGGGAAAACCCTGGCGTTACCCAACTTAATCGCCTTGCAGCACATCCCCCTTTCGCCAGCTGGCGTAATAGCGAAGAGGCCCGCACCGATCGCCCTTCCCAACAGTTGCGCAGCCTGAATGGCGAATGCTAGAGCAGCTTGAGCTTGGATCAGATTGTCGTTTCCCGCCTTCAGTTTAGCTTCATGGAGTCAAAGATTCAAATAGAGGACCTAACAGAACTCGCCGTAAAGACTGGCGAACAGTTCATACAGAGTCTCTTACGACTCAATGACAAGAAGAAAATCTTCGTCAACATGGTGGAGCACGACACACTTGTCTACTCCAAAAATATCAAAGATACAGTCTCAGAAGACCAAAGGGC…	1290
pE35S::ssu-twinstrep	EC32623	AAGCTTGGCACTGGCCGTCGTTTTACAACGTCGTGACTGGGAAAACCCTGGCGTTACCCAACTTAATCGCCTTGCAGCACATCCCCCTTTCGCCAGCTGGCGTAATAGCGAAGAGGCCCGCACCGATCGCCCTTCCCAACAGTTGCGCAGCCTGAATGGCGAATGCTAGAGCAGCTTGAGCTTGGATCAGATTGTCGTTTCCCGCCTTCAGTTTAGCTTCATGGAGTCAAAGATTCAAATAGAGGACCTAACAGAACTCGCCGTAAAGACTGGCGAACAGTTCATACAGAGTCTCTTACGACTCAATGACAAGAAGAAAATCTTCGTCAACATGGTGGAGCACGACACACTTGTCTACTCCAAAAATATCAAAGATACAGTCTCAGAAGACCAAAGGGC…	1383
